# Supplementary material for: Seed Paternity Analysis Using SSR Markers to Assess Successful Pollen Donors in Mixed Olive Orchards
Source: Plants (Basel). 2021 Oct 31;10(11):2356. doi: 10.3390/plants10112356 (PMC8624852; doi:10.3390/plants10112356)
Supplement: Supplementary file 1 [file plants-10-02356-s001.zip]

Archive with 1 entries (1 files):
- plants-1413159-supplementary.pdf
